# Supplementary material for: LuxT controls specific quorum-sensing-regulated behaviors in Vibrionaceae spp. via repression of qrr1, encoding a small regulatory RNA
Source: PLoS Genet. 2021 Apr 1;17(4):e1009336. doi: 10.1371/journal.pgen.1009336 (PMC8043402; doi:10.1371/journal.pgen.1009336)
Supplement: S1 Data — (XLSX) [file pgen.1009336.s017.xlsx]

## Sheet: Fig 2B
WT
A		B		C
OD600	RLU	OD600	RLU	OD600	RLU	Average OD600	Average RLU	StDev RLU
0.0164	146000000000	0.0175	200000000000	0.0166	192000000000	0.0168333	1.79333e+11	2.91433e+10
0.0277	52400000000	0.0306	57100000000	0.0293	58500000000	0.0292	56000000000	3.19531e+09
0.0512	19300000000	0.0586	19300000000	0.058	19100000000	0.0559333	1.92333e+10	1.1547e+08
0.118	1520000000	0.133	2040000000	0.132	1830000000	0.127667	1.79667e+09	2.61598e+08
0.272	3130000000	0.302	5620000000	0.299	5110000000	0.291	4620000000	1.31533e+09
0.626	20200000000	0.673	35500000000	0.657	36600000000	0.652	3.07667e+10	9.16752e+09
1.142	152000000000	1.164	225000000000	1.128	232000000000	1.14467	203000000000	4.43058e+10
1.762	411000000000	1.888	489000000000	1.846	481000000000	1.832	4.60333e+11	4.29108e+10
ΔluxT
A		B		C
OD600	RLU	OD600	RLU	OD600	RLU	Average OD600	Average RLU	StDev RLU
0.0194	99600000000	0.0185	99000000000	0.0186	107000000000	0.0188333	1.01867e+11	4.45571e+09
0.0315	20900000000	0.0298	20800000000	0.0309	21600000000	0.0307333	21100000000	4.3589e+08
0.0543	3920000000	0.0512	4210000000	0.0546	4140000000	0.0533667	4090000000	1.51327e+08
0.141	140000000	0.108	163000000	0.119	173000000	0.122667	1.58667e+08	1.69214e+07
0.245	386000000	0.227	374000000	0.234	475000000	0.235333	4.11667e+08	5.51755e+07
0.49	3410000000	0.47	3010000000	0.48	3850000000	0.48	3.42333e+09	4.20159e+08
0.919	53700000000	0.898	52300000000	0.889	61100000000	0.902	55700000000	4.72864e+09
1.664	198000000000	1.519	207000000000	1.566	213000000000	1.583	206000000000	7.54983e+09

## Sheet: Fig 2C
	WT					ΔluxT
	A	B	C	Average	StDev	A	B	C	Average	StDev
luxO	1	1.116	1.235	1.117	0.117503	1.103	1.165	1.034	1.10067	0.0655312
luxC	1	1.494	1.662	1.38533	0.344118	0.155	0.163	0.243	0.187	0.0486621

## Sheet: Fig 2D
	WT					ΔluxT
	A	B	C	Average	StDev	A	B	C	Average	StDev
luxO	0.884206	0.989769	1.14265	1.00554	0.129941	1.02337	1.06458	1.20806	1.09867	0.0969473
luxC	0.650101	1.10817	1.38808	1.04878	0.372556	0.55692	0.52142	0.495557	0.524633	0.0308073

## Sheet: Fig 3B
	WT	ΔluxT	luxO D61E	luxO D61E ΔluxT
A	488.031	492.822	742.929	6301.81
B	592.182	484.399	780.854	6931.48
C	491.872	401.934	457.036	5797.75
Average:	524.028	459.718	660.273	6343.68
StDev:	59.0541	50.2194	177.027	568.023

## Sheet: Fig 3C
	WT	ΔluxT	luxO D61E	luxO D61E ΔluxT
A	2003.22	2154.84	443.92	761.672
B	2126.37	2182.72	923.349	722.601
C	2994.76	2721.94	486.516	955.068
Average:	2374.78	2353.17	617.928	813.114
StDev:	540.432	319.673	265.358	124.479

## Sheet: Fig 3D
	WT					ΔluxT					luxO D61E					luxO D61E ΔluxT
	A	B	C	Average	StDev	A	B	C	Average	StDev	A	B	C	Average	StDev	A	B	C	Average	StDev
qrr1	1.6209	1.11081	1.07164	1.26779	0.306433	1.00051	1.07384	0.930765	1.0017	0.0715454	1.35831	1.3554	1.35036	1.35469	0.00402017	3.20669	5.04872	5.69852	4.65131	1.29257
qrr2	0.892347	0.592626	0.720678	0.735217	0.150389	0.859126	1.10343	1.05487	1.00581	0.129329	3.57803	4.27614	3.36651	3.74023	0.476013	2.92018	3.28542	4.84484	3.68348	1.02221
qrr3	1.59956	0.956151	1.07731	1.21101	0.341908	0.994847	1.12839	0.890806	1.00468	0.119099	8.56453	9.58669	8.46217	8.87113	0.621801	9.37961	9.19024	8.64303	9.07096	0.382503
qrr4	1.52739	0.94439	1.2406	1.23746	0.291513	1.03769	1.06737	0.902856	1.00264	0.0876784	6.31133	6.51718	7.6003	6.80961	0.692456	6.49739	5.67168	7.20021	6.45643	0.765088
qrr5	0.715422	0.602391	0.595371	0.637728	0.0673762	0.805581	1.35059	0.91911	1.02509	0.287546	2.63347	3.44757	2.44906	2.84337	0.531318	3.31405	3.33138	1.58952	2.74498	1.0007

## Sheet: Fig 4A
	Δqrr1-5 pControl					Δqrr1-5 ΔluxT pControl					Δqrr1-5 pluxT					Δqrr1-5 ΔluxT pluxT
	A	B	C	Average	StDev	A	B	C	Average	StDev	A	B	C	Average	StDev	A	B	C	Average	StDev
VIBHAR_RS11785	6.72825	11.1964	6.76589	8.23019	2.56891	1.15817	0.94054	0.918014	1.00558	0.132631	15.6471	11.4934	14.4124	13.8509	2.13301	9.18272	9.55494	10.3477	9.69512	0.595002
VIBHAR_RS11620	3.76225	3.11029	3.34742	3.40665	0.329991	1.01557	0.962068	1.02349	1.00038	0.0334123	3.67859	3.00131	4.28881	3.65624	0.644041	3.69989	2.68649	3.62817	3.33818	0.565522
VIBHAR_RS16980	3.6226	3.86521	3.41185	3.63322	0.226869	1.04811	0.96431	0.989409	1.00061	0.0430091	3.84995	3.27173	3.82445	3.64871	0.326724	2.94839	3.35878	3.24817	3.18511	0.212336
VIBHAR_RS25670	3.7166	4.27282	3.11835	3.70259	0.577364	1.36916	0.995008	0.734039	1.03274	0.319238	3.89345	3.99713	4.38521	4.09193	0.259224	2.63816	3.79496	3.93264	3.45525	0.710965

## Sheet: Fig 5A
	luxO D61E	luxO D61E ΔluxT	luxO D61E Δqrr1	luxO D61E Δqrr1 ΔluxT
A	7768.88	5947.01	21115	26189
B	8038.19	5871.36	27025	20155.9
C	8381.99	6261	23103.6	25429.4
Average:	8063.02	6026.46	23747.9	23924.8
StDev:	307.309	206.611	3007.21	3285.98

## Sheet: Fig 5B
	luxO D61E	luxO D61E ΔluxT	luxO D61E Δqrr1	luxO D61E Δqrr1 ΔluxT
A	8473.9	5902.2	49177.7	27636.3
B	9724.84	5956.04	26956.1	47718.2
C	8189.2	6189.01	35198.9	47792.7
Average:	8795.98	6015.75	37110.9	41049
StDev:	816.914	152.446	11233.5	11615.9

## Sheet: Fig 5C
	luxO D61E	luxO D61E ΔluxT	luxO D61E Δqrr1	luxO D61E Δqrr1 ΔluxT
A	8546.74	6542.13	70122.7	59111.3
B	8117.63	6102.06	60452.7	47768.7
C	7493.84	6229.21	56700.9	54078.2
Average:	8052.74	6291.14	62425.4	53652.7
StDev:	529.44	226.478	6924.94	5683.26

[truncated: 6 more sheets: Fig 5D, Fig 6B, Fig 6C, Fig 6D, Fig 7A, Fig 7B]
