# Supplementary material for: LuxT controls specific quorum-sensing-regulated behaviors in Vibrionaceae spp. via repression of qrr1, encoding a small regulatory RNA
Source: PLoS Genet. 2021 Apr 1;17(4):e1009336. doi: 10.1371/journal.pgen.1009336 (PMC8043402; doi:10.1371/journal.pgen.1009336)
Supplement: S2 Data — (XLSX) [file pgen.1009336.s018.xlsx]

## Sheet: Fig S3A
	WT	ΔluxT	luxO D61E	luxO D61E ΔluxT
A	6344.21	5645.01	29337.7	15233.1
B	5935.63	5065.97	25583	24722
C	5665.34	6777.18	17107.5	25679.1
Average:	5981.73	5829.39	24009.4	21878.1
StDev:	341.773	870.379	6265.12	5774.59

## Sheet: Fig S3B
	WT	ΔluxT	luxO D61E	luxO D61E ΔluxT
A	1632.91	3695	138171	148134
B	3640.75	3867.1	147226	142065
C	2908.09	4160.36	146922	136867
Average:	2727.25	3907.49	144107	142356
StDev:	1016.06	235.294	5142.33	5639.22

## Sheet: Fig S3C
	WT	ΔluxT	luxO D61E	luxO D61E ΔluxT
A	2246.43	3257.14	18685.9	17420.1
B	4237.62	3387.41	18770.7	16223.4
C	1427.2	3266.23	20012.3	18386.5
Average:	2637.08	3303.59	19156.3	17343.3
StDev:	1445.37	72.7264	742.513	1083.56

## Sheet: Fig S3D
	WT	ΔluxT	luxO D61E	luxO D61E ΔluxT
A	881.304	1627.97	13029.2	7772.42
B	600.393	1442.27	5548.12	6465.03
C	1018.19	715.951	1820.59	6071.71
Average:	833.297	1262.06	6799.29	6769.72
StDev:	212.997	481.975	5708.07	890.357

## Sheet: Fig S4
WT
A		B		C
OD600	RLU	OD600	RLU	OD600	RLU	Average OD600	Average RLU	StDev RLU
0.0084	1.63456e+11	0.0077	1.59745e+11	0.0065	2.55249e+11	0.00753333	1.92817e+11	5.40997e+10
0.0151	4.43923e+10	0.0153	3.75875e+10	0.0144	5.23471e+10	0.0149333	4.47756e+10	7.38726e+09
0.0285	5.14346e+09	0.0307	4.21955e+09	0.0304	5588900000	0.0298667	4.98397e+09	6.98469e+08
0.0732	4.25285e+08	0.076	4.19579e+08	0.0776	4.56575e+08	0.0756	4.33813e+08	1.9918e+07
0.176	1.16487e+09	0.204	1.08891e+09	0.191	1.30343e+09	0.190333	1.18574e+09	1.08771e+08
0.43	1.85684e+10	0.433	2.22959e+10	0.455	2.55394e+10	0.439333	2.21346e+10	3.48831e+09
0.964	9.96431e+10	1.077	1.21717e+11	0.979	1.78954e+11	1.00667	1.33438e+11	4.09341e+10
1.73	2.18266e+11	1.811	2.59706e+11	1.784	2.7267e+11	1.775	2.50214e+11	2.8417e+10
ΔluxT
A		B		C
OD600	RLU	OD600	RLU	OD600	RLU	Average OD600	Average RLU	StDev RLU
0.0071	7.14425e+10	0.009	3.80929e+10	0.0089	3.96265e+10	0.00833333	4.97206e+10	1.88274e+10
0.016	10721030000	0.0156	5.76009e+09	0.0135	7.42362e+09	0.0150333	7.96825e+09	2.52491e+09
0.0294	6.33752e+08	0.0302	3.07195e+08	0.0305	3.53731e+08	0.0300333	4.31559e+08	1.76643e+08
0.0735	4.87314e+07	0.0709	3.13388e+07	0.0733	3.69637e+07	0.0725667	3.90113e+07	8.87527e+06
0.177	8.36574e+07	0.183	6.28852e+07	0.17	7.68113e+07	0.176667	7.44513e+07	1.05853e+07
0.38	5.51429e+09	0.375	2.16496e+09	0.383	2.56232e+09	0.379333	3.41386e+09	1.82985e+09
0.832	3.11925e+10	0.803	3.15412e+10	0.812	3.43551e+10	0.815667	3.23629e+10	1.73403e+09
1.532	8.51465e+10	1.503	7.05903e+10	1.477	6.76326e+10	1.504	7.44565e+10	9.37524e+09
Δqrr1
A		B		C
OD600	RLU	OD600	RLU	OD600	RLU	Average OD600	Average RLU	StDev RLU
0.0077	1.22991e+11	0.0062	1.40721e+11	0.0089	1.33353e+11	0.0076	1.32355e+11	8.90683e+09
0.0141	3.0136e+10	0.0115	4.32376e+10	0.0144	3.39824e+10	0.0133333	3.57853e+10	6.7343e+09
0.0287	3.74045e+09	0.0247	6.6836e+09	0.0303	3.75901e+09	0.0279	4.72769e+09	1.69389e+09
0.0695	5.11703e+08	0.0594	1.01774e+09	0.0688	5.31019e+08	0.0659	6.86821e+08	2.86749e+08
0.177	9.16057e+08	0.144	8.63008e+08	0.185	8.94881e+08	0.168667	8.91315e+08	2.67037e+07
0.386	1.38386e+10	0.336	8.01436e+09	0.373	1.55156e+10	0.365	1.24562e+10	3.93706e+09
0.8	115170140000	0.668	1.35774e+11	0.809	1.20965e+11	0.759	1.2397e+11	1.06257e+10
1.563	2.19077e+11	1.46	1.99547e+11	1.579	2.55599e+11	1.534	2.24741e+11	2.8452e+10
Δqrr1 ΔluxT
A		B		C
OD600	RLU	OD600	RLU	OD600	RLU	Average OD600	Average RLU	StDev RLU
0.0071	5.67006e+10	0.0082	4.87922e+10	0.008	51990120000	0.00776667	5.24943e+10	3.97821e+09
0.0181	5.85623e+09	0.0165	8.30476e+09	0.015	8.86382e+09	0.0165333	7.67493e+09	1.59966e+09
0.0358	3.04232e+08	0.0321	5.57303e+08	0.0312	5.52569e+08	0.0330333	4.71368e+08	1.44763e+08
0.0807	4.05432e+07	0.0771	6.46288e+07	0.0719	5.93958e+07	0.0765667	5.4856e+07	1.26683e+07
0.199	1.32634e+08	0.188	9.49157e+07	0.165	9.05968e+07	0.184	1.06049e+08	2.31242e+07
0.399	6.31229e+09	0.399	5.14912e+09	0.365	2.39587e+09	0.387667	4.61909e+09	2.01129e+09
0.79	3.249e+10	0.771	3.27485e+10	0.738	3.59513e+10	0.766333	3.37299e+10	1.92813e+09
1.49	8.34503e+10	1.515	7.49401e+10	1.398	7.43345e+10	1.46767	7.7575e+10	5.09719e+09

## Sheet: Fig S6A
	- Ara			Average	StDev	+ 0.2% Ara			Average	StDev
pControl pControl	174000	148000	117000	146333	28536.5	101000	107000	114000	107333	6506.41
pluxT pControl	144000	121000	179000	148000	29206.2	161000	133000	222000	172000	45508.2
pControl pluxR	53300000000	67100000000	41500000000	5.39667e+10	1.2813e+10	8320000000	19500000000	17700000000	1.51733e+10	6.00301e+09
pluxT pluxR	57300000000	65000000000	64900000000	62400000000	4.41701e+09	476000000	743000000	655000000	6.24667e+08	1.3606e+08

## Sheet: Fig S6B
	- Ara			Average	StDev	+ 0.2% Ara			Average	StDev
pluxT pControl	1.01863	1.04233	0.941843	1.00093	0.0525293	298.713	290.089	291.012	293.272	4.73521
pluxT pluxR	1.27853	1.28154	1.20768	1.25592	0.0418032	522.991	509.455	524.446	518.964	8.26691

## Sheet: Fig S6C
	- Ara			Average	StDev	+ 0.2% Ara			Average	StDev
pControl pControl	2.857	3.023	2.976	2.952	0.0855628	2.657	2.656	2.649	2.654	0.0043589
pluxT pControl	2.97	2.951	2.948	2.95633	0.0119304	1.286	1.278	1.297	1.287	0.00953939
pControl pluxR	2.886	3.246	3.055	3.06233	0.180112	2.818	2.824	2.857	2.833	0.021
pluxT pluxR	2.983	2.913	2.934	2.94333	0.0359212	0.994	0.974	1.05	1.006	0.0393954

## Sheet: Fig S7A
Δqrr1-5
A	B	C
RLU	RLU	RLU	Average OD600	Average RLU	StDev RLU
195000000000	201000000000	197000000000	0.0165667	1.97667e+11	3.05505e+09
16300000000	16400000000	153000000000	0.0210667	61900000000	7.88949e+10
86900000000	80500000000	87600000000	0.0485333	85000000000	3.9128e+09
74200000000	77800000000	74300000000	0.112	7.54333e+10	2.0502e+09
76400000000	78100000000	74700000000	0.280667	76400000000	1700000000
139000000000	137000000000	149000000000	0.609	1.41667e+11	6.4291e+09
208000000000	211000000000	213000000000	1.334	2.10667e+11	2.51661e+09
313000000000	325000000000	327000000000	2.23467	3.21667e+11	7.57188e+09
Δqrr1-5 ΔluxT
A	B	C
RLU	RLU	RLU	Average OD600	Average RLU	StDev RLU
219000000000	234000000000	152000000000	0.0164333	2.01667e+11	4.36616e+10
111000000000	172000000000	88700000000	0.0202667	123900000000	4.31223e+10
29600000000	58700000000	26400000000	0.0458	3.82333e+10	1.77967e+10
13000000000	21500000000	12300000000	0.102233	15600000000	5.12152e+09
13100000000	18200000000	11100000000	0.244	1.41333e+10	3.66106e+09
59900000000	101000000000	41900000000	0.503333	67600000000	3.02931e+10
91900000000	150000000000	86600000000	1.028	109500000000	3.5174e+10
158000000000	219000000000	115000000000	1.81167	164000000000	5.2259e+10

## Sheet: Fig S7B
ΔluxO
A		B		C
OD600	RLU	OD600	RLU	OD600	RLU	Average OD600	Average RLU	StDev RLU
0.0089	3.58938e+11	0.0081	3.81525e+11	0.0079	4.48032e+11	0.0083	3.96165e+11	4.63162e+10
0.0208	1.37691e+11	0.0197	1.47695e+11	0.0199	1.51874e+11	0.0201333	1.45753e+11	7.28808e+09
0.0466	6.56906e+10	0.0447	6.78341e+10	0.0462	6.85654e+10	0.0458333	6.73633e+10	1.49407e+09
0.1047	4.22116e+10	0.1006	4.18127e+10	0.1044	4.32189e+10	0.103233	4.24144e+10	7.24698e+08
0.282	3.1963e+10	0.272	3.02952e+10	0.246	3.46501e+10	0.266667	3.23028e+10	2.19723e+09
0.616	9.10746e+10	0.599	9.28425e+10	0.579	1.15318e+11	0.598	9.97451e+10	1.35156e+10
1.224	2.06882e+11	1.211	2.24052e+11	1.196	2.66847e+11	1.21033	2.32594e+11	3.08816e+10
2.199	3.63032e+11	2.083	3.76206e+11	2.005	4.19057e+11	2.09567	3.86098e+11	2.92929e+10
ΔluxO ΔluxT
A		B		C
OD600	RLU	OD600	RLU	OD600	RLU	Average OD600	Average RLU	StDev RLU
0.0095	3.16022e+11	0.0091	3.47317e+11	0.0082	352056000000	0.00893333	3.38465e+11	1.95802e+10
0.0211	9.48078e+10	0.0217	8.68542e+10	0.0204	9.43355e+10	0.0210667	9.19992e+10	4.46194e+09
0.0499	1.86225e+10	0.049	1.7953e+10	0.0468	2.03985e+10	0.0485667	1.89913e+10	1.2638e+09
0.098	6.42475e+09	0.1046	6240000000	0.1022	5.98571e+09	0.1016	6.21682e+09	2.20438e+08
0.251	4.05113e+09	0.254	4.64553e+09	0.247	4.39325e+09	0.250667	4.3633e+09	2.9833e+08
0.506	2.85655e+10	0.53	3.25502e+10	0.523	3.23027e+10	0.519667	3.11395e+10	2.23252e+09
1.054	6.79578e+10	1.04	7.83737e+10	0.996	9.00973e+10	1.03	7.88096e+10	1.10762e+10
1.837	1.74876e+11	1.983	1.90908e+11	1.835	2.08661e+11	1.885	1.91482e+11	1.68998e+10

[truncated: 10 more sheets: Fig S7C, Fig S7D, Fig S8, Fig S9A, Fig S9B, Fig S10, Fig S11, Fig S12, Fig S13A, Fig S13B]
